# Supplementary material for: WRKY transcription factor genes in wild rice Oryza nivara
Source: DNA Res. 2016 Jun 26;23(4):311–23. doi: 10.1093/dnares/dsw025 (PMC4991837; doi:10.1093/dnares/dsw025)
Supplement: Supplementary Data [file supp_dsw025_suppl_data.zip]

Archive with 12 entries (12 files):
- Fig. 7 Newick format.nwk
- Fig. 8 Newick format.nwk
- Fig. S4 Newick format.nwk
- Supplemental Figures 0504.pdf
- Table S1.xlsx
- Table S2.xlsx
- Table S3.xlsx
- Table S4.xlsx
- Table S5.xlsx
- The alignment of 97 full OnWRKY protein for Fig. 8  NJ_tree.mas
- The alignment of 97 full OnWRKY protein for Fig. S4 ML_tree.mas
- The alignment of OnWRKY domains for Fig. 7 NJ_tree.mas
