# Supplementary material for: WRKY transcription factor genes in wild rice Oryza nivara
Source: DNA Res. 2016 Jun 26;23(4):311–23. doi: 10.1093/dnares/dsw025 (PMC4991837; doi:10.1093/dnares/dsw025)
Supplement: Supplementary Data [file supp_dsw025_suppl_data.zip › Fig. 7 Newick format.nwk]

(((((((((((OnW11,OnW8)0.7350,(OnW16,OnW49)0.9220)0.3570,(OnW29,OnW3)1.0000)0.9070,(OnW72,(OnW23,OnW58)0.9540)0.8450)0.1530,(OnW102,(OnW34,OnW36)0.9900)0.9860)0.1270,(OnW77,((OnW10,OnW67)0.5520,(OnW26,OnW7)0.8380)0.6270)0.9620)0.1480,(OnW56,(OnW89C,(((OnW81C,OnW88C)0.6640,(OnW96C,OnW4C)0.4940)0.3850,((((OnW30C,OnW35C)0.4550,OnW90)0.8270,OnW87C)0.3740,((OnW53.2,OnW53.1C)0.9590,(OnW70C,OnW24C)0.7350)0.8810)0.2940)0.4900)0.6110)0.0880)0.0100,(((OnW62,OnW76)0.8930,(OnW28,OnW71)0.9450)0.9970,(OnW27,(((OnW107,OnW73)0.6240,OnW32)0.6480,((OnW1,OnW5)0.3690,(OnW43,OnW9)0.8410)0.6030)0.6010)0.8090)0.9330)0.0450,(OnW4N,((OnW81N,OnW88N)0.6700,(OnW89N,((OnW57,OnW96n)0.3150,(OnW35N,(((OnW106,OnW30N)0.3110,OnW87N)0.2260,(OnW53.1N,(OnW70N,OnW24N)0.6650)0.2780)0.2260)0.0740)0.0370)0.0460)0.2860)0.7900)0.1140,((OnW17,OnW60)0.2180,(OnW119,((((OnW42,OnW51)0.6790,(OnW68,OnW25)0.3700)0.5130,(OnW121,OnW94)0.5650)0.3000,(OnW6,(OnW109,(OnW31,(OnW39,((OnW13,OnW14)0.4730,(((OnW111,OnW12)0.9910,OnW80)0.5620,(OnW2,(OnW66,OnW37)0.9270)0.5120)0.6600)0.2740)0.2660)0.4440)0.4560)0.2390)0.6880)0.4340)0.1030)0.8020,(((((((OnW15,OnW19)0.8140,OnW125C)0.8930,OnW125N)0.4440,(OnW69.2,OnW74)0.6200)0.8540,OnW113)0.6540,(OnW69.1,OnW115)0.2440)0.2780,(((((OnW48,OnW54)0.8620,OnW21)0.5050,OnW47)0.1000,(OnW45,OnW79)0.6070)0.0610,(((((OnW40,OnW64C)0.8230,OnW82)0.9540,(OnW112,(OnW95,OnW104)0.9930)0.8920)0.9080,(OnW50,OnW64N)1.0000)0.3130,(OnW20,(OnW108,(OnW22,(((OnW18,OnW116)0.5310,OnW84)0.4840,((OnW46,OnW55)0.8910,(OnW52,OnW114)0.9930)0.3720)0.3400)0.4990)0.3230)0.5030)0.1840)0.0690)0.8020);
