# Supplementary material for: WRKY transcription factor genes in wild rice Oryza nivara
Source: DNA Res. 2016 Jun 26;23(4):311–23. doi: 10.1093/dnares/dsw025 (PMC4991837; doi:10.1093/dnares/dsw025)
Supplement: Supplementary Data [file supp_dsw025_suppl_data.zip › Fig. 8 Newick format.nwk]

((((((((((OnW46,OnW55)0.8980,(OnW18,OnW116)0.7210)0.1080,(OnW84,(OnW52,OnW114)0.9610)0.4680)0.3210,OnW22)0.5450,OnW20)0.3750,OnW108)0.3580,(OnW50,(((OnW40,OnW64)0.6460,OnW82)0.6550,(OnW112,(OnW95,OnW104)1.0000)0.7930)0.7000)0.5510)0.2620,((((OnW45,OnW79)0.4250,OnW47)0.2700,(OnW21,(OnW48,OnW54)0.7960)0.3240)0.0250,(OnW115,(OnW69.1,(OnW113,((OnW69.2,OnW74)0.6910,(OnW125,(OnW15,OnW19)0.6890)0.4660)0.7010)0.6430)0.1830)0.2510)0.0820)0.5950,((OnW109,OnW56)0.3010,((((OnW25,OnW68)0.5620,(OnW42,OnW51)0.6360)0.2680,(OnW119,(OnW121,OnW94)0.7020)0.2080)0.3210,(OnW6,(OnW14,((OnW31,OnW39)0.6350,((OnW111,OnW12)1.0000,(OnW13,(OnW2,(OnW80,(OnW66,OnW37)0.5140)0.6420)0.3740)0.3690)0.4880)0.4040)0.4450)0.2170)0.0650)0.1010)0.0580,((((((OnW10,OnW67)0.4550,OnW77)0.4670,(OnW26,OnW7)0.6680)0.9010,OnW60)0.0810,OnW17)0.0390,(((((((OnW1,OnW5)0.4030,(OnW43,OnW9)0.6080)0.7900,(OnW73,(OnW107,OnW32)0.6250)0.7700)0.8170,OnW27)0.7850,((OnW62,OnW76)0.5430,(OnW28,OnW71)0.9180)0.9090)0.8830,(OnW4,(OnW106,OnW57)0.4740)0.4990)0.0810,(((((((((OnW70,OnW24)0.9900,OnW53.1)0.2640,OnW87)0.1110,(OnW30,OnW35)0.6540)0.1830,(OnW96,(OnW88,OnW81)0.7080)0.4460)0.4740,OnW90)0.2090,OnW89)0.4580,OnW53.2)0.7930,((((OnW23,OnW58)0.9810,OnW72)0.7560,(OnW102,(OnW34,OnW36)0.6300)0.9270)0.4030,((OnW29,OnW3)0.9590,(OnW8,(OnW11,(OnW16,OnW49)0.9140)0.4150)0.7960)0.3510)0.2210)0.0220)0.0030)0.0580);
