# Supplementary material for: WRKY transcription factor genes in wild rice Oryza nivara
Source: DNA Res. 2016 Jun 26;23(4):311–23. doi: 10.1093/dnares/dsw025 (PMC4991837; doi:10.1093/dnares/dsw025)
Supplement: Supplementary Data [file supp_dsw025_suppl_data.zip › Fig. S4 Newick format.nwk]

((((((((((((((((OnW46,OnW55)0.7700,(OnW52,OnW114)0.9500)0.2800,(OnW84,(OnW116,OnW18)0.7200)0.3300)0.2200,OnW22)0.4400,(OnW20,(OnW50,OnW108)0.0500)0.0300)0.0600,(((OnW82,OnW64)0.2500,OnW40)0.6700,(OnW112,(OnW95,OnW104)0.9800)0.6300)0.3000)0.1900,(((OnW48,OnW21)0.1300,OnW54)0.4000,((OnW45,OnW79)0.5200,(OnW69.1,(OnW115,(OnW113,((OnW69.2,OnW74)0.6700,(OnW125,(OnW15,OnW19)0.8700)0.4100)0.3800)0.5300)0.2500)0.2400)0.0500)0.0100)0.0100,OnW47)0.3900,(((OnW17,OnW60)0.1300,OnW119)0.1400,(OnW56,((((OnW42,OnW51)0.6800,(OnW25,OnW68)0.4900)0.4800,(OnW94,(OnW109,OnW121)0.2800)0.3000)0.1700,(OnW6,((OnW31,OnW39)0.3800,(OnW14,(OnW13,(((OnW111,OnW12)1.0000,OnW2)0.0400,(OnW66,(OnW80,OnW37)0.2800)0.6000)0.3200)0.2400)0.1400)0.3700)0.1600)0.4700)0.1500)0.0700)0.2700,((((OnW28,OnW71)0.8900,OnW76)0.4100,OnW62)0.9700,(OnW27,(((OnW32,OnW73)0.3200,OnW107)0.6400,(OnW1,(OnW5,(OnW43,OnW9)0.7700)0.2400)0.7000)0.6800)0.6700)0.8900)0.0500,(OnW23,(OnW58,OnW72)0.1500)0.8900)0.0100,((OnW29,OnW3)0.9600,((OnW16,OnW49)0.8200,(OnW11,OnW8)0.4600)0.6400)0.5600)0.0100,(OnW102,(OnW34,OnW36)0.7200)0.9300)0.0100,(OnW77,((OnW26,OnW7)0.6600,(OnW10,OnW67)0.3700)0.3800)0.9800)0.0300,(((OnW88,OnW81)0.6400,OnW96)0.2700,((OnW53.2,OnW53.1)0.2400,((OnW87,OnW89)0.0200,((OnW70,OnW24)0.8000,(OnW90,(OnW30,OnW35)0.7200)0.1600)0.0900)0.0000)0.0500)0.9100)0.4000,(OnW4,(OnW106,OnW57)0.1200)0.4000);
