# Supplementary material for: WRKY transcription factor genes in wild rice Oryza nivara
Source: DNA Res. 2016 Jun 26;23(4):311–23. doi: 10.1093/dnares/dsw025 (PMC4991837; doi:10.1093/dnares/dsw025)
Supplement: Supplementary Data [file supp_dsw025_suppl_data.zip › Table S1.xlsx]

## Sheet: Sheet1
Table S1 WRKY genes identified in Oryza nivara and their orthologs in Oryza sativa sbb japonica
ID	Locus	Chr	# of Domains	WRKY type	Zinc Finger	Group	Peptide size	MSU Locus ID	RAP ID
WRKY1	ONIVA01G11830.1	1	1	WRKY	C2H2	IIb	594	LOC_Os01g14440	Os01g0246700
WRKY2	ONIVA08G27000.1	8	1	WRKY	C2H2	IIe	300	LOC_Os10g42850	Os10g0579400
WRKY3	ONIVA03G36300.1	3	1	WRKY	C2H2	IIc	270	LOC_Os03g55080	Os03g0758000
WRKY4	ONIVA03G36380.1	3	2	WRKY,WRKY	C2H2	Ia	815	LOC_Os03g55164	Os03g0758900
WRKY5	ONIVA05G02430.1	5	1	WRKY	C2H2	IIb	502	LOC_Os05g04640	Os05g0137500
WRKY6	ONIVA03G38840.2	3	1	WRKY	C2H2	IId	387	LOC_Os03g58420	Os03g0798500
WRKY7	ONIVA05G24830.1	5	1	WRKY	C2H2	IIc	221	LOC_Os05g46020	Os05g0537100
WRKY8	ONIVA12G14120.1	12	1	WRKY	C2H2	IIc	337	LOC_Os05g50610	Os05g0583000
WRKY9	ONIVA01G14320.1	1	1	WRKY	C2H2	IIb	604	LOC_Os01g18584	Os01g0289600
WRKY10	ONIVA01G06360.1	1	1	WRKY	C2H2	IIc	217	LOC_Os01g09100	Os01g0186000
WRKY11	ONIVA01G26380.1	1	1	WRKY	C2H2	IIc	380	LOC_Os01g43650	Os01g0626400
WRKY12	ONIVA01G26290.1	1	1	WRKY	C2H2	IIe	344	LOC_Os01g43550	Os01g0624700
WRKY13	ONIVA01G35310.1	1	1	WRKY	C2H2	IIe	316	LOC_Os01g54600	Os01g0750100
WRKY14	ONIVA01G34070.1	1	1	WRKY	C2H2	IIe	319	LOC_Os01g53040	Os01g0730700
WRKY15	ONIVA01G28420.1	1	1	WRKY	C2HC	III	326	LOC_Os01g46800	Os01g0656400
WRKY16	ONIVA01G28940.1	1	1	WRKY	C2H2	IIc	562	LOC_Os01g47560	Os01g0665500
WRKY17	ONIVA01G51790.1	1	1	WRKY	C2H2	IIc	412	LOC_Os01g74140	Os01g0972800
WRKY18	ONIVA10G05410.1	10	1	WRKY	C2HC	III	286	LOC_Os10g18099	NC
WRKY19	ONIVA05G28480.1	5	1	WRKY	C2HC	III	279	LOC_Os05g49620	Os05g0571200
WRKY20	ONIVA01G40370.1	1	1	WRKY	C2HC	III	375	LOC_Os01g60540	Os01g0820900
WRKY21	ONIVA01G40390.1	1	1	WRKY	C2HC	III	277	LOC_Os01g60640	Os01g0821600
WRKY22	ONIVA01G40310.1	1	0	N/A	C2H2	IV	229	LOC_Os01g60490	Os01g0820400
WRKY23	ONIVA01G34250.1	1	1	WRKY	C2H2	IIc	254	LOC_Os01g53260	Os01g0734000
WRKY24	ONIVA01G40720.1	1	2	WRKY,WRKY	C2H2	Ia	555	LOC_Os01g61080	Os01g0826400
WRKY25	ONIVA08G07380.1	8	1	WRKY	C2H2	IId	305	LOC_Os08g13840	Os08g0235800
WRKY26	ONIVA01G32840.1	1	1	WRKY	C2H2	IIc	223	LOC_Os01g51690	Os01g0714800
WRKY27	ONIVA01G23570.1	1	0	N/A	C2H2	IV	298	LOC_Os01g40430	Os01g0586800
WRKY28	ONIVA06G27040.1	6	1	WRKY	C2H2	IIa	396	LOC_Os06g44010	Os06g0649000
WRKY29	ONIVA10G13970.1	10	1	WRKY	C2H2	IIc	290	LOC_Os07g02060	Os07g0111400
WRKY30	ONIVA08G21410.2	8	2	WRKY,WRKY	C2H2	Ia	666	LOC_Os08g38990	Os08g0499300
WRKY31	ONIVA06G19210.1	6	1	WRKY	C2H2	IIe	351	LOC_Os06g30860	Os06g0504900
WRKY32	ONIVA02G36110.1	2	1	WRKY	C2H2	IIb	1062	LOC_Os02g53100	Os02g0770500
WRKY34	ONIVA02G28610.1	2	1	WRKY	C2H2	IIc	234	LOC_Os02g43560	Os02g0652100
WRKY35	ONIVA04G13890.1	4	2	WRKY,WRKY	C2H2	Ia	1040	LOC_Os04g39570	Os04g0471700
WRKY36	ONIVA04G18780.1	4	1	WRKY	C2H2	IIc	247	LOC_Os04g46060	Os04g0545000
WRKY37	ONIVA04G22850.1	4	1	WRKY	C2H2	IIe	515	LOC_Os04g50920	Os04g0597300
WRKY39	ONIVA02G12780.1	2	1	WRKY	C2H2	IIe	361	LOC_Os02g16540	Os02g0265200
WRKY40	ONIVA11G01240.1	11	1	WRKY	C2HC	III	320	LOC_Os11g02530	Os11g0117500
WRKY42	ONIVA08G14000.1	8	1	WRKY	C2H2	IId	253	LOC_Os02g26430	Os02g0462800
WRKY43	ONIVA05G27990.1	5	1	WRKY	C2H2	IIb	630	LOC_Os05g49210	Os05g0567200
WRKY45	ONIVA05G12100.1	5	1	WRKY	C2HC	III	322	LOC_Os05g25770	Os05g0322900
WRKY46	ONIVA11G01030.1	11	1	WRKY	C2HC	III	224	LOC_Os11g02480	Os11g0116900
WRKY47	ONIVA07G26140.1	7	1	WRKY	C2HC	III	333	LOC_Os07g48260	Os07g0680400
WRKY48	ONIVA05G21440.1	5	1	WRKY	C2HC	III	320	LOC_Os05g40060	Os05g0478400
WRKY49	ONIVA05G27870.1	5	1	WRKY	C2H2	IIc	418	LOC_Os05g49100	Os05g0565900
WRKY50	ONIVA11G01190.1	11	1	WRKY	C2HC	III	329	LOC_Os11g02540	Os11g0117550
WRKY51	ONIVA04G04750.1	4	1	WRKY	C2H2	IId	330	LOC_Os04g21950	Os04g0287400
WRKY52	ONIVA11G01010.1	11	1	WRKY	C2HC	III	335	LOC_Os11g02470	Os11g0116600
WRKY53.1	ONIVA05G13190.1	5	2	WRKY,WRKY	C2H2	Ia	487	LOC_Os05g27730	Os05g0343400
WRKY53.2	ONIVA09G04150.1	9	1	WRKY	C2	IV	671	LOC_Os05g27730	Os05g0343400
WRKY54	ONIVA05G21460.1	5	1	WRKY	C2HC	III	328	LOC_Os05g40080	Os05g0478800
WRKY55	ONIVA03G16490.1	3	1	WRKY	C2HC	III	210	LOC_Os03g20550	Os03g0321700
WRKY56	ONIVA11G10840.1	11	1	WRKY	0C	IV	191	LOC_Os01g62514	Os01g0842801
WRKY57	ONIVA12G00200.1	12	1	WRKY	C2H2	IIc	482	LOC_Os12g01180	Os12g0102300
WRKY58	ONIVA08G22160.1	8	1	WRKY	C2H2	IIc	208	LOC_Os05g45230	Os05g0528500
WRKY60	ONIVA03G29220.1	3	1	WKKY	C2H2	IIc	149	LOC_Os03g45450	Os03g0657400
WRKY62	ONIVA09G10050.1	9	1	WRKY	C2H2	IIa	383	LOC_Os09g25070	Os09g0417800
WRKY64	ONIVA11G01070.1	11	2	WRKY,WRKY	C2HC	Ib	672	LOC_Os12g02450	Os12g0116700
WRKY66	ONIVA02G31730.1	2	1	WRKY	C2H2	IIe	605	LOC_Os02g47060	Os02g0698800
WRKY67	ONIVA05G06030.1	5	1	WRKY	C2H2	IIc	199	LOC_Os05g09020	Os05g0183100
WRKY68	ONIVA04G23530.1	4	1	WRKY	C2H2	IId	309	LOC_Os04g51560	Os04g0605100
WRKY69.1	ONIVA08G13920.1	8	1	WRKY	C2HC	III	336	LOC_Os08g29660	Os08g0386200
WRKY69.2	ONIVA05G12080.1	5	1	WRKY	C2HC	III	428	LOC_Os08g29660	Os08g0386200
WRKY70	ONIVA05G21150.1	5	2	WRKY,WRKY	C2H2	Ia	575	LOC_Os05g39720	Os05g0474800
WRKY71	ONIVA02G07170.1	2	1	WRKY	C2H2	IIa	349	LOC_Os02g08440	Os02g0181300
WRKY72	ONIVA11G13150.1	11	1	WRKY	C2H2	IIc	242	LOC_Os11g29870	Os11g0490900
WRKY73	ONIVA01G07860.1	1	1	WRKY	C2H2	IIb	618	LOC_Os06g05380	Os06g0146250
WRKY74	ONIVA09G05410.1	9	1	WRKY	C2HC	III	361	LOC_Os09g16510	Os09g0334500
WRKY76	ONIVA09G10030.1	9	1	WRKY	C2H2	IIa	394	LOC_Os09g25060	Os09g0417600
WRKY77	ONIVA01G23410.1	1	1	WRKY	C2H2	IIc	246	LOC_Os01g40260	Os01g0584900
WRKY79	ONIVA03G17390.1	3	1	WRKY	C2HC	III	356	LOC_Os03g21710	Os03g0335200
WRKY80	ONIVA03G43980.1	3	1	WRKY	C2H2	IIe	388	LOC_Os03g63810	Os03g0855100
WRKY81	ONIVA11G11410.1	11	2	WRKY,WRKY	C2H2	Ia	477	LOC_Os03g33012	Os03g0444900
WRKY82	ONIVA05G08650.1	5	1	WRKY	C2HC	III	308	LOC_Os05g14370	Os05g0233100
WRKY84	ONIVA05G21450.1	5	1	WRKY	C2HC	III	286	LOC_Os05g40070	Os05g0478700
WRKY87	ONIVA07G18580.1	7	2	WRKY,WRKY	C2H2	Ia	617	LOC_Os07g39480	Os07g0583700
WRKY88	ONIVA07G19530.1	7	2	WRKY,WRKY	C2H2	Ia	433	LOC_Os07g40570	Os07g0596900
WRKY89	ONIVA08G09380.1	8	2	WRKY,WRKY	C2H2	Ia	566	LOC_Os08g17400	Os08g0276200
WRKY90	ONIVA09G14780.1	9	1	WRKY	C2H2	IIc	623	LOC_Os09g30400	Os09g0481700
WRKY94	ONIVA12G16560.1	12	1	WRKY	C2H2	IId	504	LOC_Os12g40570	Os12g0597700
WRKY95	ONIVA11G01050.1	11	1	WRKY	C2HC	III	277	LOC_Os12g02440	Os12g0116600
WRKY96	ONIVA12G13670.1	12	2	WRKY,WRKY	C2H2	Ia	539	LOC_Os12g32250	Os12g0507300
WRKY102	ONIVA01G06080.2	1	1	WRKY	C2H2	IIc	381	LOC_Os01g08710	Os01g0182700
WRKY104	ONIVA11G01230.1	11	1	WRKY	C2HC	III	280	LOC_Os11g02520	Os11g0117400
WRKY106	ONIVA06G30350.1	6	1	WRMC	C2H2	IIc	192	LOC_Os08g09810	Os08g0198100
WRKY107	ONIVA01G06350.1	1	1	WRKY	C2H2	IIb	509	LOC_Os01g09080	Os01g0185900
WRKY108	ONIVA01G40380.1	1	1	WRKY	C2HC	III	360	LOC_Os01g60600	Os01g0821300
WRKY109	ONIVA05G02040.1	5	1	WRKY	C2H2	IIe	179	LOC_Os05g03900	Os05g0129800
WRKY111	ONIVA03G34730.1	3	1	WRKY	C2H2	IIe	329	LOC_Os05g50700	NC
WRKY112	ONIVA09G03360.1	9	1	WRKY	C2HC	III	292	LOC_Os09g09630	NC
WRKY113	ONIVA06G05180.1	6	1	WRKY	C2HC	III	392	LOC_Os06g06360	Os06g0158100
WRKY114	ONIVA12G00800.1	12	1	WRKY	C2HC	III	337	LOC_Os12g02400	NC
WRKY115	ONIVA07G11310.1	7	1	WRKY	C2HC	III	304	LOC_Os07g27670	Os07g0460900
WRKY116	ONIVA01G40340.1	1	1	WRKY	C2HC	III	287	LOC_Os01g60520	Os01g0820700
WRKY119	ONIVA11G10850.1	11	0	N/A	C2H2	IV	203	LOC_Os01g62510	NC
WRKY121	ONIVA10G03010.2	10	1	WRKY	C2H2	IId	387	LOC_Os03g53050	Os03g0741400
WRKY125	ONIVA03G01340.1	3	2	WVKY,WRKY	C2HC	Ib	1389	LOC_Os11g45750	Os11g0684100
Notes: Chr, chromosome; N/A, not available, missing a WRKY motif; Peptide size, the number of amino acids.
NC: no corresponding locus ID found
