# Supplementary material for: WRKY transcription factor genes in wild rice Oryza nivara
Source: DNA Res. 2016 Jun 26;23(4):311–23. doi: 10.1093/dnares/dsw025 (PMC4991837; doi:10.1093/dnares/dsw025)
Supplement: Supplementary Data [file supp_dsw025_suppl_data.zip › Table S2.xlsx]

## Sheet: Sheet1
Table S2. Expression levels of OnWRKY genes
Name	Locus ID	Group	Root	Shoot	Panicle	Flag Leaf	Max
WRKY1	ONIVA01G11830	IIb	45.34	7.23	1.51	9.68	45.34
WRKY10	ONIVA01G06360	IIc	5.07	6.49	8.93	4.48	8.93
WRKY102	ONIVA01G06080	IIc	2.09	4.69	12.7	1.06	12.7
WRKY104	ONIVA11G01230	III	0.62	4.99	1.31	12.07	12.07
WRKY106	ONIVA06G30350	IIc	1.87	0	0	0	1.87
WRKY107	ONIVA01G06350	IIb	68.97	0.21	1.27	0	68.97
WRKY108	ONIVA01G40380	III	7.96	3.46	0.57	0.38	7.96
WRKY109	ONIVA05G02040	IIe	0.58	2.5	1.75	9.37	9.37
WRKY11	ONIVA01G26380	IIc	13.61	2.6	8.2	2.6	13.61
WRKY111	ONIVA03G34730	IIe	4.52	2.11	0.42	1.28	4.52
WRKY112	ONIVA09G03360	III	0	0	0	0	0
WRKY113	ONIVA06G05180	III	4.54	1.56	0	5.13	5.13
WRKY114	ONIVA12G00800	III	1.58	0.51	0.41	0	1.58
WRKY115	ONIVA07G11310	III	0.5	2.58	0.99	5.68	5.68
WRKY116	ONIVA01G40340	III	0.71	0	0	0	0.71
WRKY119	ONIVA11G10850	IV	0	1.03	1.24	1.66	1.66
WRKY12	ONIVA01G26290	IIe	10.2	0.33	0.6	0	10.2
WRKY121	ONIVA10G03010	IId	22.94	14.78	19.04	21.03	22.94
WRKY125	ONIVA03G01340	Ib	3.27	5.42	3.14	37.85	37.85
WRKY13	ONIVA01G35310	IIe	157.68	88	23.87	212.76	212.76
WRKY14	ONIVA01G34070	IIe	54.58	0.92	0.66	0.44	54.58
WRKY15	ONIVA01G28420	III	15.49	3.38	0.64	12.48	15.49
WRKY16	ONIVA01G28940	IIc	14.39	8.14	21.84	11.64	21.84
WRKY17	ONIVA01G51790	IIc	3.22	3.99	0.1	0	3.99
WRKY18	ONIVA10G05410	III	1.37	0	0	0	1.37
WRKY19	ONIVA05G28480	III	4.82	11.56	1.31	0	11.56
WRKY2	ONIVA08G27000	IIe	0	4.54	10.23	1.91	10.23
WRKY20	ONIVA01G40370	III	0.53	0	0	0	0.53
WRKY21	ONIVA01G40390	III	17.41	29.66	4.31	0.51	29.66
WRKY22	ONIVA01G40310	IV	0.1	0	0	0	0.1
WRKY23	ONIVA01G34250	IIc	11.96	3.37	0.86	0.25	11.96
WRKY24	ONIVA01G40720	Ia	64.75	12.53	0	10.94	64.75
WRKY25	ONIVA08G07380	IId	50.78	26.77	12.14	22.98	50.78
WRKY26	ONIVA01G32840	IIc	0.85	0.6	0	0	0.85
WRKY27	ONIVA01G23570	IV	1.54	0.39	0	0	1.54
WRKY28	ONIVA06G27040	IIa	79.76	4.33	0.17	5.07	79.76
WRKY29	ONIVA10G13970	IIc	4.72	7.57	2.7	65.44	65.44
WRKY3	ONIVA03G36300	IIc	32.04	10.52	3.23	15.15	32.04
WRKY30	ONIVA08G21410	Ia	1.6	0.69	5.97	1.68	5.97
WRKY31	ONIVA06G19210	IIe	12.96	2.43	0	0.78	12.96
WRKY32	ONIVA02G36110	IIb	22.12	20.12	15.11	11.59	22.12
WRKY34	ONIVA02G28610	IIc	0	5.28	2.68	2.69	5.28
WRKY35	ONIVA04G13890	Ia	1.86	3.42	4.02	4.13	4.13
WRKY36	ONIVA04G18780	IIc	0	6.7	6.52	0.62	6.7
WRKY37	ONIVA04G22850	IIe	6.43	0	0.1	0	6.43
WRKY39	ONIVA02G12780	IIe	35.09	9.3	3.03	7.74	35.09
WRKY4	ONIVA03G36380	Ia	1.86	2.48	2.24	0.86	2.48
WRKY40	ONIVA11G01240	III	0.52	3.83	0	52.89	52.89
WRKY42	ONIVA08G14000	IId	1.09	0.63	0	0	1.09
WRKY43	ONIVA05G27990	IIb	1.1	0	1.17	0	1.17
WRKY45	ONIVA05G12100	III	58.69	118.81	1.68	18.56	118.81
WRKY46	ONIVA11G01030	III	92.57	23.7	14.63	50.85	92.57
WRKY47	ONIVA07G26140	III	28.68	1.04	0.83	1.26	28.68
WRKY48	ONIVA05G21440	III	3.38	0	0	0	3.38
WRKY49	ONIVA05G27870	IIc	7.5	1.29	1.03	2.33	7.5
WRKY5	ONIVA05G02430	IIb	11.06	14.13	14.85	31.86	31.86
WRKY50	ONIVA11G01190	III	0	4.4	0.21	0	4.4
WRKY51	ONIVA04G04750	IId	68.42	48.58	23.56	129.2	129.2
WRKY52	ONIVA11G01010	III	0.25	0	0	0	0.25
WRKY53.1	ONIVA05G13190	Ia	164.18	80.6	8.15	99.02	164.18
WRKY53.2	ONIVA09G04150	IV	60.28	57.28	53.97	79.71	79.71
WRKY54	ONIVA05G21460	III	9.07	0	0	0	9.07
WRKY55	ONIVA03G16490	III	11.07	5	3.74	3.24	11.07
WRKY56	ONIVA11G10840	IV	0	0	0.91	2.74	2.74
WRKY57	ONIVA12G00200	IIc	14.43	18.24	17.84	56.39	56.39
WRKY58	ONIVA08G22160	IIc	26.66	8.6	2.79	1.6	26.66
WRKY6	ONIVA03G38840	IId	4.8	0.74	0.41	0	4.8
WRKY60	ONIVA03G29220	IIc	2.48	2.89	0.7	21	21
WRKY62	ONIVA09G10050	IIa	5.82	0.58	0	0	5.82
WRKY64	ONIVA11G01070	Ib	0.38	1.21	0.09	6.77	6.77
WRKY66	ONIVA02G31730	IIe	10.62	1.59	2.33	0	10.62
WRKY67	ONIVA05G06030	IIc	31.55	43.17	23.01	23.1	43.17
WRKY68	ONIVA04G23530	IId	159.17	77.87	62.25	57.81	159.17
WRKY69.1	ONIVA08G13920	III	135.31	57.79	2.21	30.88	135.31
WRKY69.2	ONIVA05G12080	III	0.07	0.09	0	1.38	1.38
WRKY7	ONIVA05G24830	IIc	10.42	12.8	0.73	5.85	12.8
WRKY70	ONIVA05G21150	Ia	38.4	1.98	0.11	3.92	38.4
WRKY71	ONIVA02G07170	IIa	230.67	56.42	1.18	12.91	230.67
WRKY72	ONIVA11G13150	IIc	21.24	9.58	0.28	12.28	21.24
WRKY73	ONIVA01G07860	IIb	6.68	2.48	1.64	15.28	15.28
WRKY74	ONIVA09G05410	III	89.16	33.65	2.63	15.42	89.16
WRKY76	ONIVA09G10030	IIa	18.56	10.41	0.51	0	18.56
WRKY77	ONIVA01G23410	IIc	0.98	8.16	0	3.61	8.16
WRKY79	ONIVA03G17390	III	3.57	1.48	0	0	3.57
WRKY8	ONIVA12G14120	IIc	3.9	1.54	0.21	0.41	3.9
WRKY80	ONIVA03G43980	IIe	0	9.56	6.8	0	9.56
WRKY81	ONIVA11G11410	Ia	1.68	1.88	2.29	4.06	4.06
WRKY82	ONIVA05G08650	III	1.01	0.11	0.13	0	1.01
WRKY84	ONIVA05G21450	III	3.16	0	0	0	3.16
WRKY87	ONIVA07G18580	Ia	17.04	14.15	13.53	17.31	17.31
WRKY88	ONIVA07G19530	Ia	6.8	7.53	6.2	10.01	10.01
WRKY89	ONIVA08G09380	Ia	28.62	39.75	37.37	47.5	47.5
WRKY9	ONIVA01G14320	IIb	29.64	11.95	23.8	10.31	29.64
WRKY90	ONIVA09G14780	IIc	13.42	11.07	5.71	14.91	14.91
WRKY94	ONIVA12G16560	IId	26.8	21.83	16.05	33.23	33.23
WRKY95	ONIVA11G01050	III	16.79	31.48	33.61	413.97	413.97
WRKY96	ONIVA12G13670	Ia	8.95	3.57	3.83	6.86	8.95
The unit of expression level is RPKM, Reads Per Kilobase of transcript per Million mapped reads
