# Supplementary material for: WRKY transcription factor genes in wild rice Oryza nivara
Source: DNA Res. 2016 Jun 26;23(4):311–23. doi: 10.1093/dnares/dsw025 (PMC4991837; doi:10.1093/dnares/dsw025)
Supplement: Supplementary Data [file supp_dsw025_suppl_data.zip › Table S3.xlsx]

## Sheet: Sheet1
Table S3 Classification and chromosomal distribution of OnWRKY genes
Groups	Ia	Ib	IIa	IIb	IIc	IId	IIe	III	IV	sum
Chr
1	1			4	8		3	5	2	23
2			1	1	1		2			5
3	1	1			2	1	2	2		9
4	1				1	2	1			5
5	2			2	3		1	7		15
6			1		1		1	1		4
7	2							2		4
8	2				1	2	1	1		7
9			2		1			2	1	6
10					1	1		1		3
11	1	1			1			6	2	11
12	1				2	1		1		5
sum	11	2	4	7	22	7	11	28	5	97
