# Supplementary material for: WRKY transcription factor genes in wild rice Oryza nivara
Source: DNA Res. 2016 Jun 26;23(4):311–23. doi: 10.1093/dnares/dsw025 (PMC4991837; doi:10.1093/dnares/dsw025)
Supplement: Supplementary Data [file supp_dsw025_suppl_data.zip › Table S4.xlsx]

## Sheet: Sheet1
Table S4 Domains found in OnWRKYs
Domains	Pfam ID	Locus ID	Name	Groups/	E-value
				Subgroups
AAA_14	PF13173	ONIVA03G01340	WRKY125	Ib	0.0094
AAA_16	PF13191	ONIVA03G01340	WRKY125	Ib	0.0031
AAA_22	PF13401	ONIVA03G01340	WRKY125	Ib	9.6e-06
AAA_33	PF13671	ONIVA03G01340	WRKY125	Ib	0.0051
NACHT	PF05729	ONIVA03G01340	WRKY125	Ib	0.0042
NB-ARC	PF00931	ONIVA03G01340	WRKY125	Ib	2.4e-54
Thymidylate_kin	PF02223	ONIVA03G01340	WRKY125	Ib	0.0093
Mito_fiss_reg	PF05308	ONIVA02G07170	WRKY71	IIa	0.00095
FAR1	PF03101	ONIVA05G24830	WRKY7	IIc	0.0057
FAR1	PF03101	ONIVA05G06030	WRKY67	IIc	0.002
Peptidase_C48	PF02902	ONIVA12G00200	WRKY57	IIc	9.1e-06
FLYWCH	PF04500	ONIVA03G38840	WRKY6	IId	0.0083
Plant_zn_clust	PF10533	ONIVA03G38840	WRKY6	IId	9.8e-11
Plant_zn_clust	PF10533	ONIVA04G04750	WRKY51	IId	2.3e-20
Plant_zn_clust	PF10533	ONIVA04G23530	WRKY68	IId	1.2e-18
Plant_zn_clust	PF10533	ONIVA08G07380	WRKY25	IId	5.1e-17
Plant_zn_clust	PF10533	ONIVA08G14000	WRKY42	IId	4.1e-15
Plant_zn_clust	PF10533	ONIVA10G03010	WRKY121	IId	4.1e-17
Plant_zn_clust	PF10533	ONIVA12G16560	WRKY94	IId	7.2e-18
TraU	PF06834	ONIVA02G31730	WRKY66	IIe	0.0041
FLYWCH	PF04500	ONIVA01G40310	WRKY22	III	0.0087
FLYWCH	PF04500	ONIVA05G08650.	WRKY82	III	0.005
FLYWCH	PF04500	ONIVA11G01050.	WRKY95	III	0.01
The domains were identified by using the MOTIF Search program, with an E-value less than or equal to 0.01.
