# Supplementary material for: WRKY transcription factor genes in wild rice Oryza nivara
Source: DNA Res. 2016 Jun 26;23(4):311–23. doi: 10.1093/dnares/dsw025 (PMC4991837; doi:10.1093/dnares/dsw025)
Supplement: Supplementary Data [file supp_dsw025_suppl_data.zip › Table S5.xlsx]

## Sheet: Sheet1
Table S5 Analyses of cis-response elements in the promoters of OnWRKY genes
Category	cis-Acting Elements	Gene Name (OnWRKY)*	Number of Genes	Potentially Regulated by
1	ABRE	16, 23, 115,	3
	CE	113	1
	SARE	3, 8, 10, 12, 13, 14, 15, 19, 29, 39, 40, 45, 46, 47, 51, 52, 54, 57, 60, 62, 68, 69.2, 70, 76, 82, 87, 89, 96, 104, 108, 114, 116, 121	33	SA
	W-box	28, 32, 37, 53.2, 55, 56,	6	WRKY genes
2	ABRE 2 copies	1, 21, 22, 43, 49, 125	6	ABA
	ABRE + SARE	9, 21, 22, 43, 49, 50, 64, 69.1, 88, 95, 125	11	SA
	CE + SARE	27, 31, 111,	3	SA
	DRE + SARE	6, 26, 67, 74, 77, 90,	6	Drought and SA
	W-box + SARE	5, 11, 20, 24, 71, 81, 106,	7	SA and WRKY genes
3	ABRE + DRE + SARE	4, 7,	2	Drought and SA
	CE + DRE + SARE	48	1	Drought and SA
4	ABRE + CE + DRE + SARE	79, 119,	2	ABA, Drought and SA
	ABRE + CE + SARE + W-box	53.1	1	ABA , SA and WRKY genes
	ABRE + DRE + SARE + W-box	58	1	Drought, SA and WRKY genes
5	ABRE + CE + DRE + SARE + W-box	1	1	ABA, Drought, SA and WRKY genes
6	NF	2, 17, 18, 25, 30, 34, 35, 36, 42, 66, 72, 73, 80, 84, 94, 102, 107, 109, 112	19
*The locus numbers corresponding to the gene names can be found in Supplemental Table S1.
ABRE: ABA responsive element; CE: coupling elements; DRE: drought response element; SARE: SA response element; W-box: WRKY binding motif; and NF: not found.
